# Supplementary material for: Structure and Function Analyses of the Thioredoxin 2 and Thioredoxin Reductase Gene in Pacific White Shrimp (Litopenaeus vannamei)
Source: Animals (Basel). 2025 Feb 21;15(5):629. doi: 10.3390/ani15050629 (PMC11898193; doi:10.3390/ani15050629)
Supplement: Supplementary file 1 [file animals-15-00629-s001.zip]

Archive with 1 entries (1 files):
- animals-3444566-supplementary.xls
