# Supplementary material for: Structure and Function Analyses of the Thioredoxin 2 and Thioredoxin Reductase Gene in Pacific White Shrimp (Litopenaeus vannamei)
Source: Animals (Basel). 2025 Feb 21;15(5):629. doi: 10.3390/ani15050629 (PMC11898193; doi:10.3390/ani15050629)
Supplement: Supplementary file 1 [file animals-15-00629-s001.zip › animals-3444566-supplementary.xls]

## Sheet: Sheet1
Table S1 The sequence information used for alignment and phylogenetic analysis of LvTrx2 and LvTrxR.
Category	Taxonomy	Scientific Name	Gene ID	Percent identity
Trx2	Crustaceans	Penaeus chinensis	XP_047475382.1	0.9333
		Penaeus monodon	XP_037785345.1	0.9267
		Eriocheir sinensis	XP_050712400.1	0.85
		Scylla paramamosain	AFW97641.1	0.8417
		Portunus trituberculatus	XP_045121346.1	0.8417
		Macrobrachium nipponense	AQW44864.1	0.7067
		Euphausia superba	AMK05618.1	0.62
		Hyalella azteca	XP_018024620.1	0.6148
	Bivalves	Ylistrum balloti	XP_060071757.1	0.6635
	Fishes	Clupea harengus	XP_012681376.1	0.5887
		Atractosteus spatula	MBN3312094.1	0.5873
		Labrus bergylta	XP_020511306.1	0.5868
		Channa argus	KAF3700583.1	0.5833
		Oreochromis niloticus	XP_003443120.3	0.5197
	Toads	Xenopus laevis	NP_001080066.1	0.6239
		Xenopus tropicalis	NP_001008161.1	0.5725
	Birds	Aythya fuligula	XP_032047905.1	0.6083
		Anas platyrhynchos	XP_027305894.1	0.5984
	Marsupials	Trichosurus vulpecula	XP_036617472.1	0.5298
		Sarcophilus harrisii	XP_031795970.1	0.5232
		Antechinus flavipes	XP_051817647	0.4545
TrxR	Crustaceans	Penaeus chinensis	XP_047469221.1	0.9545
		Penaeus monodon	XP_037782185.1	0.9529
		Penaeus indicus	XP_063611883.1	0.9512
		Penaeus japonicus	XP_042872148.1	0.9327
		Homarus americanus	XP_042238035.1	0.8138
		Procambarus clarkii	XP_045595557.1	0.7755
		Portunus trituberculatus	XP_045134908.1	0.7685
		Trinorchestia longiramus	KAF2363791.1	0.7126
	Stony corals	Acropora millepora	XP_029185496.2	0.6449
		Orbicella faveolata	XP_020605984.1	0.6399
		Pocillopora verrucosa	XP_058959435.1	0.6348
	Sea anemones	Nematostella vectensis	XP_001630291.2	0.6346
	Sea urchins	Lytechinus variegatus	XP_041457959.1	0.6449
		Strongylocentrotus purpuratus	XP_030856313.1	0.6191
	Bivalves	Saccostrea echinata	XP_061178915.1	0.6555
		Mytilus californianus	XP_052079791.1	0.6405
		Mizuhopecten yessoensis	XP_021376089.1	0.6504
	Lancelets	Branchiostoma floridae	XP_035676804.1	0.6667
		Branchiostoma belcheri	XP_019625027.1	0.665
	Toads	Xenopus tropicalis	NP_001340296.1	0.6318
		Xenopus laevis	NP_001087660.2	0.6216
	Fishes	Polyodon spathula	XP_041130310.1	0.6353
		Periophthalmus magnuspinnatus	XP_033821820.1	0.6217
